# Supplementary material for: 4,4′-Bipyridine–trans,trans-hexa-2,4-dienedioic acid (1/1)
Source: Acta Crystallogr Sect E Struct Rep Online. 2012 Mar 28;68(Pt 4):o1201. doi: 10.1107/S1600536812012391 (PMC3344138; doi:10.1107/S1600536812012391)
Supplement: Supplementary file 2 [file e-68-o1201-Isup2.hkl]

# 
# h,k,l, Fc-squared, Fo-squared, sigma(Fo-squared) and status flag 
# 
data_I
_shelx_title ' BDDCAbpy in P-1' 
_shelx_refln_list_code          4 
_shelx_F_calc_maximum       85.59 
_exptl_crystal_F_000       156.00 
_reflns_d_resolution_high  0.7831 
 
loop_ 
 _symmetry_equiv_pos_as_xyz 
 'x, y, z' 
 '-x, -y, -z' 
 
_cell_length_a     5.8481 
_cell_length_b     7.6348 
_cell_length_c     8.4677 
_cell_angle_alpha  91.837 
_cell_angle_beta   92.584 
_cell_angle_gamma 111.907 
 
_shelx_F_squared_multiplier     1.000 
 
loop_ 
 _refln_index_h 
 _refln_index_k 
 _refln_index_l 
 _refln_F_squared_calc 
 _refln_F_squared_meas 
 _refln_F_squared_sigma 
 _refln_observed_status 
   1   0   0       54.98       58.07      0.95 o 
   2   0   0      136.20      157.48      2.71 o 
   3   0   0       19.14       20.12      0.43 o 
   4   0   0       21.08       22.00      0.53 o 
   5   0   0        3.94        4.49      0.34 o 
   6   0   0        1.17        1.66      0.24 o 
  -7   1   0        4.07        5.72      1.16 o 
  -6   1   0       32.25       32.01      1.29 o 
  -5   1   0       14.76       15.33      0.52 o 
  -4   1   0       22.97       23.01      0.49 o 
  -3   1   0      430.11      450.13      6.03 o 
  -2   1   0        7.39        7.98      0.19 o 
  -1   1   0       35.14       38.60      0.47 o 
   0   1   0       10.21        8.36      0.29 o 
   1   1   0      387.87      379.14     12.14 o 
   2   1   0       44.20       54.89      1.17 o 
   3   1   0       98.61       99.13      1.90 o 
   4   1   0        0.03        0.03      0.07 o 
   5   1   0       31.25       28.59      1.95 o 
   6   1   0        7.55        7.10      1.27 o 
  -7   2   0        2.75        3.42      0.42 o 
  -6   2   0       11.42       11.35      0.66 o 
  -5   2   0      105.03      103.26      2.59 o 
  -4   2   0        0.01        0.06      0.05 o 
  -3   2   0        0.32        0.16      0.04 o 
  -2   2   0      212.53      218.65      2.48 o 
  -1   2   0      403.15      426.39      5.16 o 
   0   2   0      702.89      637.18     16.27 o 
   1   2   0      199.45      199.80      4.08 o 
   2   2   0        4.70        5.83      0.27 o 
   3   2   0        3.48        4.28      0.16 o 
   4   2   0        0.04        0.16      0.07 o 
   5   2   0       12.34       12.40      0.93 o 
   6   2   0       18.89       19.54      0.84 o 
  -7   3   0        0.61        1.07      0.30 o 
  -6   3   0        5.83        5.11      0.36 o 
  -5   3   0       88.62       86.01      1.82 o 
  -4   3   0       86.59       82.80      1.14 o 
  -3   3   0      115.65      120.78      1.60 o 
  -2   3   0     1169.70     1213.80     16.50 o 
  -1   3   0        5.19        3.94      0.09 o 
   0   3   0       87.06       84.74      1.38 o 
   1   3   0       43.62       45.52      1.01 o 
   2   3   0       27.42       24.65      0.90 o 
   3   3   0        5.40        7.90      0.37 o 
   4   3   0        0.06        0.04      0.07 o 
   5   3   0        5.43        5.34      0.32 o 
  -7   4   0        0.15        0.45      0.24 o 
  -6   4   0       33.82       34.34      0.89 o 
  -5   4   0      455.75      451.93      7.63 o 
  -4   4   0       25.54       27.42      0.49 o 
  -3   4   0       15.78       16.94      0.29 o 
  -2   4   0        0.45        0.47      0.06 o 
  -1   4   0      148.69      161.90      2.49 o 
   0   4   0       18.20       19.83      0.41 o 
   1   4   0       23.29       24.65      0.59 o 
   2   4   0       54.41       54.64      1.24 o 
   3   4   0        1.69        1.35      0.23 o 
   4   4   0        0.71        0.57      0.17 o 
   5   4   0        1.16        1.24      0.23 o 
  -7   5   0       11.26       12.98      1.46 o 
  -6   5   0       10.10        9.82      0.34 o 
  -5   5   0        6.80        7.68      0.30 o 
  -4   5   0      278.17      267.99      3.71 o 
  -3   5   0        8.87        8.36      0.22 o 
  -2   5   0       27.00       25.94      0.42 o 
  -1   5   0        0.16        0.13      0.06 o 
   0   5   0      117.19      116.34      2.03 o 
   1   5   0      125.59      121.97      1.95 o 
   2   5   0        2.04        1.57      0.20 o 
   3   5   0       30.53       32.60      1.55 o 
   4   5   0       56.80       55.73      2.37 o 
  -7   6   0       38.18       44.67      1.50 o 
  -6   6   0       33.62       37.20      1.00 o 
  -5   6   0       52.40       47.42      1.21 o 
  -4   6   0        6.15        6.69      0.22 o 
  -3   6   0        6.55        6.95      0.21 o 
  -2   6   0       28.36       26.36      0.54 o 
  -1   6   0        0.35        0.33      0.15 o 
   1   6   0        2.95        2.39      0.26 o 
   2   6   0        6.40        5.88      0.68 o 
   3   6   0        1.15        2.70      0.34 o 
  -6   7   0        4.45        4.58      0.32 o 
  -5   7   0        7.20        6.51      0.36 o 
  -4   7   0        5.50        5.02      0.27 o 
  -3   7   0       28.00       27.01      0.75 o 
  -2   7   0       91.82       87.83      2.37 o 
  -1   7   0       31.70       31.35      1.25 o 
   0   7   0        4.26        7.29      0.68 o 
   1   7   0        0.19        0.11      0.18 o 
   2   7   0        2.25        2.64      0.29 o 
  -6   8   0        6.28        7.36      0.48 o 
  -5   8   0        3.87        2.78      0.27 o 
  -4   8   0        0.33        0.31      0.18 o 
  -3   8   0        3.96        3.46      0.43 o 
  -2   8   0        9.35        7.80      0.57 o 
  -1   8   0        9.43        8.98      0.58 o 
   0   8   0       14.70       13.31      0.72 o 
   1   8   0        0.23        0.09      0.19 o 
  -5   9   0       14.48       16.12      1.61 o 
  -4   9   0       13.30       15.82      0.70 o 
  -3   9   0        2.01        1.59      0.34 o 
  -2   9   0        0.67        0.62      0.28 o 
  -1   9   0       35.32       32.40      2.26 o 
   0   9   0        1.73        2.66      0.57 o 
   0  -9   1        1.88        1.41      0.51 o 
   1  -9   1        1.10        1.39      0.32 o 
   2  -9   1        2.58        2.63      0.54 o 
   3  -9   1        0.81        0.92      0.30 o 
   4  -9   1        4.05        4.56      0.53 o 
   5  -9   1        4.07        6.52      0.53 o 
  -1  -8   1        4.85        4.80      0.68 o 
   0  -8   1        0.23        0.18      0.22 o 
   1  -8   1       12.38       12.16      0.70 o 
   2  -8   1      103.51       95.47      5.76 o 
   3  -8   1        0.10        0.08      0.22 o 
   4  -8   1        2.06        1.97      0.28 o 
   5  -8   1       30.70       35.50      0.96 o 
   6  -8   1       18.13       21.09      0.72 o 
  -2  -7   1       17.64       16.62      1.19 o 
  -1  -7   1       66.14       57.92      2.00 o 
   0  -7   1        2.04        1.60      0.34 o 
   1  -7   1      103.49       93.45      3.11 o 
   2  -7   1       42.42       43.80      1.32 o 
   3  -7   1       44.94       40.91      1.19 o 
   4  -7   1       15.55       15.91      0.50 o 
   5  -7   1        0.55        0.55      0.17 o 
   6  -7   1        3.41        4.56      0.33 o 
  -3  -6   1        6.47        7.23      0.79 o 
  -2  -6   1        0.00        0.17      0.28 o 
  -1  -6   1        0.12        0.11      0.09 o 
   0  -6   1        3.25        3.68      0.23 o 
   1  -6   1       51.79       52.53      1.21 o 
   2  -6   1       71.12       72.33      1.41 o 
   3  -6   1        5.63        5.49      0.19 o 
   4  -6   1       13.95        9.52      0.33 o 
   5  -6   1        1.08        2.20      0.25 o 
   6  -6   1        6.44        8.32      0.41 o 
   7  -6   1        5.58        5.61      0.65 o 
  -3  -5   1        0.00        0.17      0.28 o 
  -2  -5   1        0.07        0.45      0.23 o 
  -1  -5   1        5.08        6.36      0.18 o 
   0  -5   1       63.30       61.21      1.03 o 
   1  -5   1        5.60        4.94      0.15 o 
   2  -5   1       31.45       31.55      0.55 o 
   3  -5   1      121.37      115.38      1.65 o 
   4  -5   1       48.87       48.88      0.80 o 
   5  -5   1        5.94        5.14      0.25 o 
   6  -5   1       11.45       10.70      0.37 o 
   7  -5   1       36.52       39.56      1.87 o 
  -5  -4   1        0.02       -0.06      0.17 o 
  -3  -4   1      213.50      215.38      8.08 o 
  -2  -4   1       28.54       29.33      0.98 o 
  -1  -4   1      101.72       98.62      1.83 o 
   0  -4   1      499.44      507.85      7.67 o 
   1  -4   1      246.60      244.88      3.53 o 
   2  -4   1      168.82      172.56      2.06 o 
   3  -4   1        8.78        7.94      0.19 o 
   4  -4   1      106.52      104.10      1.52 o 
   5  -4   1      115.89      111.64      2.31 o 
   6  -4   1        0.39        0.13      0.13 o 
   7  -4   1        0.04        0.02      0.19 o 
  -5  -3   1       11.49       11.64      0.68 o 
  -4  -3   1       19.27       18.99      0.85 o 
  -3  -3   1        5.00        5.04      0.42 o 
  -2  -3   1       72.03       78.45      2.20 o 
  -1  -3   1        0.11        0.12      0.04 o 
   0  -3   1       47.67       51.37      0.83 o 
   1  -3   1      461.27      508.91      6.53 o 
   2  -3   1        0.03        0.01      0.04 o 
   3  -3   1       14.61       16.97      0.31 o 
   4  -3   1       75.06       70.92      1.06 o 
   5  -3   1        5.63        6.22      0.23 o 
   6  -3   1      163.70      162.09      4.05 o 
   7  -3   1       21.19       19.38      1.03 o 
  -6  -2   1       18.48       19.93      0.93 o 
  -5  -2   1       10.23       11.46      0.50 o 
  -4  -2   1       24.51       24.74      0.74 o 
  -3  -2   1        8.19        8.08      0.30 o 
  -2  -2   1       64.90       66.55      1.84 o 
  -1  -2   1       16.39       15.16      0.52 o 
   0  -2   1        0.01        0.06      0.02 o 
   1  -2   1      550.02      553.06      6.40 o 
   2  -2   1      150.25      153.90      1.89 o 
   3  -2   1      254.59      268.05      3.32 o 
   4  -2   1       76.56       69.72      0.94 o 
   5  -2   1      102.66       94.63      2.79 o 
   6  -2   1       26.39       26.47      0.86 o 
   7  -2   1       17.51       16.65      0.92 o 
  -6  -1   1        5.51        4.55      0.99 o 
  -5  -1   1       57.62       52.10      1.79 o 
  -4  -1   1        0.68        2.15      0.15 o 
  -3  -1   1       37.38       34.60      0.73 o 
  -2  -1   1       42.31       44.67      1.49 o 
  -1  -1   1       57.14       64.72      2.81 o 
   0  -1   1       24.49       24.61      0.34 o 
   1  -1   1      603.75      575.07      8.97 o 
   2  -1   1      105.79      105.72      1.39 o 
   3  -1   1       18.03       19.45      0.34 o 
   4  -1   1       56.09       57.16      0.98 o 
   5  -1   1        4.59        3.88      0.26 o 
   6  -1   1       15.13       14.93      0.57 o 
   7  -1   1        0.56        0.42      0.22 o 
  -6   0   1        4.48        4.21      0.36 o 
  -5   0   1       35.40       38.10      1.28 o 
  -4   0   1       21.24       19.22      0.48 o 
  -3   0   1      215.90      237.91      4.35 o 
  -2   0   1      302.28      293.92      4.61 o 
  -1   0   1     2881.64     2445.45     80.78 o 
   0   0   1       24.30       18.91      0.31 o 
   1   0   1       58.23       50.59      0.84 o 
   2   0   1       88.12       95.96      1.81 o 
   3   0   1        2.10        1.67      0.11 o 
   4   0   1      155.05      156.24      3.83 o 
   5   0   1       24.01       23.71      1.19 o 
   6   0   1        0.17        0.34      0.14 o 
  -7   1   1       17.33       17.59      0.89 o 
  -6   1   1        2.13        2.14      0.28 o 
  -5   1   1        9.17       10.02      0.40 o 
  -4   1   1      181.88      193.34      3.23 o 
  -3   1   1       39.37       44.47      0.68 o 
  -2   1   1        1.68        0.72      0.03 o 
  -1   1   1       49.10       50.53      0.56 o 
   0   1   1       17.42       15.39      0.35 o 
   1   1   1     7325.08     5651.65    203.06 o 
   2   1   1       78.51       79.01      1.28 o 
   3   1   1      129.00      144.87      2.45 o 
   4   1   1        2.56        2.82      0.20 o 
   5   1   1       24.26       22.79      0.91 o 
   6   1   1        0.27        0.18      0.14 o 
  -7   2   1        0.60        0.92      0.40 o 
  -6   2   1        1.80        1.66      0.68 o 
  -5   2   1       34.64       32.23      0.95 o 
  -4   2   1      109.96      115.29      1.66 o 
  -3   2   1       11.94       13.60      0.23 o 
  -2   2   1       52.74       63.96      0.76 o 
  -1   2   1        4.02        4.64      0.09 o 
   0   2   1       27.33       27.25      0.95 o 
   1   2   1       13.59       15.68      0.50 o 
   2   2   1      370.62      367.75      6.38 o 
   3   2   1        2.31        4.71      0.22 o 
   4   2   1        3.26        3.05      0.28 o 
   5   2   1       30.44       32.00      1.18 o 
   6   2   1       15.88       14.54      0.72 o 
  -7   3   1        6.52        5.93      0.56 o 
  -6   3   1       12.23       12.36      0.79 o 
  -5   3   1      127.59      120.37      2.48 o 
  -4   3   1      142.22      133.31      1.83 o 
  -3   3   1      105.59      118.01      1.48 o 
  -2   3   1      123.35      127.92      1.60 o 
  -1   3   1      372.52      378.66      4.84 o 
   0   3   1       23.92       24.33      0.45 o 
   1   3   1       75.14       75.75      1.45 o 
   2   3   1      105.28      101.62      1.59 o 
   3   3   1        0.29        0.23      0.07 o 
   4   3   1        6.87        7.25      1.05 o 
   5   3   1        0.13        0.11      0.12 o 
  -7   4   1        1.05        1.64      0.79 o 
  -6   4   1       30.40       29.91      0.97 o 
  -5   4   1        0.05       -0.19      0.10 o 
  -4   4   1       48.92       49.71      0.79 o 
  -3   4   1       11.43        9.29      0.20 o 
  -2   4   1       83.08       83.14      1.05 o 
  -1   4   1      261.38      260.96      3.82 o 
   0   4   1       59.48       61.03      1.27 o 
   1   4   1        1.19        1.30      0.14 o 
   2   4   1        0.52        0.58      0.07 o 
   3   4   1        2.39        2.27      0.16 o 
   4   4   1        8.78        9.73      0.59 o 
   5   4   1        1.54        1.41      0.28 o 
  -7   5   1        0.16        0.30      0.20 o 
  -6   5   1       17.43       18.34      0.55 o 
  -5   5   1       46.73       46.76      0.97 o 
  -4   5   1      314.32      310.75      4.03 o 
  -3   5   1       33.57       33.38      0.52 o 
  -2   5   1       59.29       59.67      0.83 o 
  -1   5   1       14.36       15.53      0.33 o 
   0   5   1      220.59      206.81      3.77 o 
   1   5   1       14.88       18.07      0.64 o 
   2   5   1       18.09       19.26      0.55 o 
   3   5   1       77.95       78.36      3.67 o 
   4   5   1        0.11        0.28      0.17 o 
  -7   6   1        1.91        1.58      0.45 o 
  -6   6   1        2.41        3.06      0.31 o 
  -5   6   1        3.59        2.91      0.34 o 
  -4   6   1       30.36       30.52      0.57 o 
  -3   6   1      366.22      358.59      5.50 o 
  -2   6   1       14.39       14.48      0.47 o 
  -1   6   1        2.52        2.76      0.22 o 
   0   6   1       20.20       19.62      2.32 o 
   1   6   1       30.42       28.62      1.13 o 
   2   6   1        5.91        4.92      0.27 o 
   3   6   1        0.52        0.48      0.20 o 
  -6   7   1       24.55       26.62      0.94 o 
  -5   7   1        0.35        0.70      0.18 o 
  -4   7   1       64.12       59.89      1.19 o 
  -3   7   1        0.21        0.25      0.14 o 
  -2   7   1        5.25        5.26      0.36 o 
  -1   7   1        0.00        0.00      0.16 o 
   0   7   1        0.95        1.10      0.20 o 
   1   7   1        0.60        0.68      0.14 o 
   2   7   1        0.38        0.40      0.24 o 
  -6   8   1        7.95        8.46      0.52 o 
  -5   8   1        0.59        0.65      0.23 o 
  -4   8   1       13.93       13.50      0.65 o 
  -3   8   1        0.01       -0.03      0.31 o 
  -2   8   1       30.01       31.69      1.33 o 
  -1   8   1       53.15       50.11      1.86 o 
   0   8   1        7.18        7.81      1.30 o 
   1   8   1        1.77        1.92      0.25 o 
  -5   9   1       19.24       21.39      0.96 o 
  -4   9   1        1.52        1.10      0.27 o 
  -3   9   1        0.20        0.07      0.22 o 
  -2   9   1       22.16       22.12      1.09 o 
  -1   9   1        2.54        2.32      0.38 o 
   1  -9   2        0.04        0.17      0.24 o 
   2  -9   2        2.08        2.74      0.51 o 
   3  -9   2        6.26        6.01      0.60 o 
   4  -9   2        9.30       10.74      1.02 o 
  -1  -8   2        0.04        0.51      0.34 o 
   0  -8   2        6.26        6.75      0.50 o 
   1  -8   2       29.01       25.94      1.17 o 
   2  -8   2        0.48        0.83      0.26 o 
   3  -8   2        2.18        2.44      0.71 o 
   4  -8   2        7.30        7.50      0.48 o 
   5  -8   2        9.59       10.07      0.44 o 
   6  -8   2        3.64        5.84      0.38 o 
  -2  -7   2       66.79       63.47      2.88 o 
  -1  -7   2       11.40       11.29      0.54 o 
   0  -7   2       37.89       33.57      1.02 o 
   1  -7   2       53.19       50.14      1.43 o 
   2  -7   2       42.09       36.87      2.23 o 
   3  -7   2       57.33       48.16      1.36 o 
   4  -7   2        9.00        9.57      0.35 o 
   5  -7   2        8.85        7.33      0.38 o 
   6  -7   2        8.37        9.33      0.61 o 
  -3  -6   2        0.28        0.00      0.28 o 
  -2  -6   2       10.82       11.19      0.85 o 
  -1  -6   2       28.65       28.27      1.09 o 
   0  -6   2       34.15       30.86      0.93 o 
   1  -6   2        9.03        9.13      0.31 o 
   2  -6   2      157.51      150.73      2.51 o 
   3  -6   2        8.96       10.80      0.27 o 
   4  -6   2       86.21       75.26      1.44 o 
   5  -6   2       10.15        8.30      0.38 o 
   6  -6   2        0.74        0.63      0.18 o 
  -3  -5   2        0.80        0.62      0.34 o 
  -2  -5   2        7.11        6.29      0.31 o 
  -1  -5   2       15.16       14.54      0.29 o 
   0  -5   2       17.72       18.83      0.43 o 
   1  -5   2       16.19       16.22      0.36 o 
   2  -5   2       18.41       19.24      0.40 o 
   3  -5   2       24.06       24.97      0.43 o 
   4  -5   2        9.97       11.55      0.37 o 
   5  -5   2       14.07       10.11      0.44 o 
   6  -5   2       49.03       51.37      1.25 o 
   7  -5   2       22.07       26.90      1.05 o 
  -5  -4   2        7.37        7.23      0.51 o 
  -3  -4   2       69.37       67.09      2.83 o 
  -2  -4   2        3.24        3.55      0.28 o 
  -1  -4   2      108.74      106.70      2.20 o 
   0  -4   2       15.14       17.12      0.46 o 
   1  -4   2       14.57       14.15      0.28 o 
   2  -4   2       78.79       74.08      0.99 o 
   3  -4   2      106.05      105.15      1.44 o 
   4  -4   2       51.85       46.52      0.89 o 
   5  -4   2       19.39       18.97      0.51 o 
   6  -4   2       21.45       21.82      0.53 o 
   7  -4   2        0.03       -0.26      0.13 o 
  -5  -3   2        0.58        0.90      0.23 o 
  -4  -3   2       12.31       12.04      0.57 o 
  -3  -3   2        6.24        6.73      0.40 o 
  -2  -3   2      192.46      186.07      4.88 o 
  -1  -3   2        4.11        3.93      0.14 o 
   0  -3   2      252.18      266.02      4.04 o 
   1  -3   2      185.32      208.17      2.71 o 
   2  -3   2      228.02      236.39      2.75 o 
   3  -3   2       95.41       96.11      1.30 o 
   4  -3   2        0.07        0.27      0.07 o 
   5  -3   2      217.94      212.81      3.86 o 
   6  -3   2       73.20       72.63      2.90 o 
   7  -3   2        4.29        3.77      0.58 o 
  -6  -2   2       18.54       21.12      3.08 o 
  -5  -2   2        6.52        9.13      0.44 o 
  -4  -2   2       17.45       16.97      0.54 o 
  -3  -2   2       19.53       19.16      0.50 o 
  -2  -2   2      139.45      140.50      2.93 o 
  -1  -2   2      480.82      501.90     10.38 o 
   0  -2   2       40.56       38.25      0.56 o 
   1  -2   2        8.34        8.01      0.14 o 
   2  -2   2     1438.80     1408.12     17.56 o 
   3  -2   2        0.26        0.30      0.05 o 
   4  -2   2      149.28      146.05      2.12 o 
   5  -2   2      111.67      107.21      2.19 o 
   6  -2   2        8.65        8.44      0.42 o 
   7  -2   2       16.36       16.34      0.70 o 
  -6  -1   2       31.52       30.67      1.21 o 
  -5  -1   2       67.93       69.05      2.57 o 
  -4  -1   2       32.28       33.60      1.00 o 
  -3  -1   2        0.20        0.44      0.06 o 
  -2  -1   2       16.64       14.71      0.29 o 
  -1  -1   2      125.64      142.63      3.36 o 
   0  -1   2       99.33      101.73      1.43 o 
   1  -1   2      320.59      332.24      3.83 o 
   2  -1   2      278.82      272.52      3.36 o 
   3  -1   2        3.74        3.84      0.11 o 
   4  -1   2        1.26        1.77      0.13 o 
   5  -1   2       46.09       43.43      1.22 o 
   6  -1   2        7.29        6.53      0.38 o 
  -6   0   2        3.03        3.32      0.48 o 
  -5   0   2        3.06        1.13      0.28 o 
  -4   0   2        3.50        1.51      0.15 o 
  -3   0   2      137.16      161.30      2.73 o 
  -2   0   2      146.41      149.88      2.56 o 
  -1   0   2      221.80      196.15      4.50 o 
   0   0   2       79.71       79.88      1.15 o 
   1   0   2       71.47       71.51      1.03 o 
   2   0   2       87.76       85.80      1.43 o 
   3   0   2       40.31       39.48      0.69 o 
   4   0   2       11.10       12.45      0.41 o 
   5   0   2       12.40       12.12      0.61 o 
   6   0   2        8.74        8.98      0.42 o 
  -7   1   2        0.34       -0.03      0.19 o 
  -6   1   2        0.26        0.45      0.20 o 
  -5   1   2        9.44        7.48      0.46 o 
  -4   1   2        7.51        8.50      0.26 o 
  -3   1   2        3.11        4.09      0.13 o 
  -2   1   2      250.67      269.60      3.51 o 
  -1   1   2      499.68      483.09      6.64 o 
   0   1   2     5794.68     4642.77    115.80 o 
   1   1   2      114.62      106.30      1.99 o 
   2   1   2      156.74      162.43      3.02 o 
   3   1   2       81.42       81.65      1.58 o 
   4   1   2        0.46        0.42      0.12 o 
   5   1   2       10.88       10.85      0.85 o 
   6   1   2        5.87        5.50      0.42 o 
  -7   2   2       11.82       12.12      0.76 o 
  -6   2   2       73.61       66.77      2.43 o 
  -5   2   2        4.72        4.53      0.38 o 
  -4   2   2        7.63        8.76      0.22 o 
  -3   2   2      504.37      564.28      6.64 o 
  -2   2   2      242.43      262.76      3.25 o 
  -1   2   2      334.64      327.30      4.26 o 
   0   2   2      173.24      166.01      2.15 o 
   1   2   2      136.41      131.09      2.05 o 
   2   2   2      550.56      552.55      9.04 o 
   3   2   2       15.89       14.53      0.39 o 
   4   2   2        1.18        1.71      0.45 o 
   5   2   2       18.15       18.52      0.79 o 
  -7   3   2        5.70        6.90      0.58 o 
  -6   3   2       20.91       21.14      1.03 o 
  -5   3   2       56.76       60.11      1.59 o 
  -4   3   2        9.66        9.86      0.22 o 
  -3   3   2       24.81       27.17      0.38 o 
  -2   3   2       48.18       53.08      0.70 o 
  -1   3   2       18.21       15.83      0.34 o 
   0   3   2       33.86       34.63      0.77 o 
   1   3   2       68.57       63.26      1.60 o 
   2   3   2        4.61        4.45      0.20 o 
   3   3   2       73.52       70.55      2.01 o 
   4   3   2        7.76        5.99      0.57 o 
   5   3   2        1.87        1.88      0.24 o 
  -7   4   2       18.40       18.78      1.03 o 
  -6   4   2        3.11        3.25      0.43 o 
  -5   4   2       29.29       29.88      0.73 o 
  -4   4   2      105.23       98.62      1.35 o 
  -3   4   2       87.34       82.37      1.05 o 
  -2   4   2      350.92      350.15      4.25 o 
  -1   4   2        5.48        4.12      0.20 o 
   0   4   2       91.44       90.69      1.86 o 
   1   4   2        2.64        2.65      0.14 o 
   2   4   2        3.30        2.59      0.20 o 
   3   4   2        3.34        3.48      0.26 o 
   4   4   2        0.08        0.08      0.14 o 
  -7   5   2        0.03       -0.04      0.22 o 
  -6   5   2        1.32        1.77      0.30 o 
  -5   5   2      122.55      120.90      2.49 o 
  -4   5   2       10.35       10.34      0.23 o 
  -3   5   2        7.32        6.56      0.18 o 
  -2   5   2       65.14       62.41      1.25 o 
  -1   5   2        0.16        0.06      0.08 o 
   0   5   2        0.27        0.57      0.15 o 
   1   5   2       28.96       28.59      1.10 o 
   2   5   2       15.73       17.32      0.69 o 
   3   5   2        4.23        4.70      0.34 o 
   4   5   2        0.49        0.42      0.16 o 
  -7   6   2       34.05       34.64      1.75 o 
  -6   6   2       15.29       15.53      0.64 o 
  -5   6   2       14.00       12.81      0.58 o 
  -4   6   2       98.66       97.83      1.82 o 
  -3   6   2       97.82       96.80      1.67 o 
  -2   6   2       13.33       13.59      0.42 o 
  -1   6   2        0.02        0.06      0.11 o 
   0   6   2       25.61       25.75      0.81 o 
   1   6   2       64.92       59.73      2.99 o 
   2   6   2        0.07        0.01      0.11 o 
   3   6   2       10.59       12.61      0.68 o 
  -6   7   2        0.31        0.58      0.23 o 
  -5   7   2        3.74        3.15      0.26 o 
  -4   7   2        2.63        2.83      0.18 o 
  -3   7   2        5.83        5.36      0.27 o 
  -2   7   2      173.16      167.44      3.76 o 
  -1   7   2       21.07       21.51      0.75 o 
   0   7   2        0.08        0.03      0.12 o 
   1   7   2        1.68        2.19      0.32 o 
   2   7   2       10.03        9.73      0.48 o 
  -6   8   2        4.32        4.87      0.76 o 
  -5   8   2        2.18        2.56      0.30 o 
  -4   8   2        3.04        2.71      0.25 o 
  -3   8   2       50.11       52.01      1.55 o 
  -2   8   2       19.05       18.83      0.74 o 
  -1   8   2        3.71        4.08      0.30 o 
   0   8   2        0.05        0.10      0.14 o 
   1   8   2        1.16        1.50      0.24 o 
  -4   9   2        0.07       -0.06      0.15 o 
  -3   9   2        0.01       -0.15      0.17 o 
  -2   9   2        2.75        2.63      0.32 o 
  -1   9   2        7.49        8.25      0.49 o 
   1  -9   3        0.93        0.62      0.28 o 
   2  -9   3       14.35       16.79      1.30 o 
   3  -9   3        6.64        7.08      0.64 o 
   4  -9   3       32.95       36.89      1.67 o 
  -1  -8   3       23.45       20.95      1.33 o 
   0  -8   3        8.23        7.55      0.49 o 
   1  -8   3        0.19        0.13      0.15 o 
   2  -8   3        0.13        0.08      0.16 o 
   3  -8   3        6.14        7.04      0.61 o 
   4  -8   3        1.80        0.86      0.25 o 
   5  -8   3        0.07        0.27      0.16 o 
  -2  -7   3       14.30       13.80      1.61 o 
  -1  -7   3       24.55       20.87      0.86 o 
   0  -7   3        4.39        3.63      0.34 o 
   1  -7   3        0.05        0.12      0.14 o 
   2  -7   3      106.61       98.80      2.63 o 
   3  -7   3        1.66        1.04      0.22 o 
   4  -7   3        1.93        1.92      0.17 o 
   5  -7   3       26.69       25.35      0.81 o 
   6  -7   3       15.54       17.45      0.63 o 
  -3  -6   3        0.51        0.51      0.34 o 
  -2  -6   3       15.18       15.15      1.02 o 
  -1  -6   3      229.15      225.68      4.84 o 
   0  -6   3       41.44       42.36      0.92 o 
   1  -6   3      199.85      196.03      3.31 o 
   2  -6   3      151.86      152.60      2.55 o 
   3  -6   3       94.48       83.15      1.42 o 
   4  -6   3        0.18       -0.11      0.12 o 
   5  -6   3        8.75        8.39      0.40 o 
   6  -6   3        0.17        0.42      0.19 o 
  -3  -5   3       22.32       21.14      1.24 o 
  -2  -5   3        0.29        0.13      0.18 o 
  -1  -5   3        9.08        9.19      0.26 o 
   0  -5   3       79.74       82.75      1.50 o 
   1  -5   3        0.00        0.06      0.08 o 
   2  -5   3       33.33       34.12      0.62 o 
   3  -5   3        4.87        4.18      0.17 o 
   4  -5   3        1.77        2.56      0.24 o 
   5  -5   3       26.25       20.43      0.64 o 
   6  -5   3        6.48        8.34      0.40 o 
  -5  -4   3        0.70        0.90      0.23 o 
  -3  -4   3        3.07        2.83      0.40 o 
  -2  -4   3        0.00       -0.06      0.10 o 
  -1  -4   3        0.03        0.02      0.04 o 
   0  -4   3      194.61      196.89      3.05 o 
   1  -4   3        7.20        9.47      0.21 o 
   2  -4   3        0.12        0.24      0.06 o 
   3  -4   3        3.24        3.05      0.16 o 
   4  -4   3        0.05        0.06      0.09 o 
   5  -4   3        1.85        1.74      0.16 o 
   6  -4   3        3.62        3.57      0.21 o 
   7  -4   3       51.24       56.24      1.74 o 
  -5  -3   3        1.70        1.58      0.28 o 
  -4  -3   3        9.47        9.89      0.57 o 
  -3  -3   3      227.39      226.07      8.31 o 
  -2  -3   3       43.89       38.90      0.81 o 
  -1  -3   3      107.47      112.08      2.27 o 
   0  -3   3      392.10      416.90      5.28 o 
   1  -3   3       54.47       47.59      0.67 o 
   2  -3   3      104.95      106.33      1.43 o 
   3  -3   3       31.15       32.77      0.52 o 
   4  -3   3       10.58       11.40      0.31 o 
   5  -3   3        4.81        4.88      0.31 o 
   6  -3   3        3.43        4.01      0.27 o 
   7  -3   3        3.80        3.90      0.51 o 
  -6  -2   3       38.24       42.61      3.67 o 
  -5  -2   3       50.99       56.02      1.90 o 
  -4  -2   3       24.10       23.57      1.79 o 
  -3  -2   3       26.02       27.28      0.53 o 
  -2  -2   3       91.98      107.96      1.98 o 
  -1  -2   3       26.85       31.64      0.54 o 
   0  -2   3        0.89        0.94      0.06 o 
   1  -2   3       51.01       51.34      0.68 o 
   2  -2   3        6.88        6.16      0.14 o 
   3  -2   3      172.93      169.01      2.22 o 
   4  -2   3        9.43        8.47      0.26 o 
   5  -2   3        0.65        0.71      0.12 o 
   6  -2   3       81.15       81.26      2.81 o 
  -6  -1   3       18.47       18.58      0.86 o 
  -5  -1   3       49.66       51.56      1.82 o 
  -4  -1   3        1.18        1.93      0.22 o 
  -3  -1   3        3.28        2.91      0.13 o 
  -2  -1   3       47.59       52.04      1.14 o 
  -1  -1   3      272.26      283.40      4.39 o 
   0  -1   3      405.24      421.46      5.11 o 
   1  -1   3      351.95      344.98      4.38 o 
   2  -1   3       66.71       64.14      0.88 o 
   3  -1   3      263.33      262.59      3.46 o 
   4  -1   3        0.00        0.09      0.07 o 
   5  -1   3      116.48      112.11      2.83 o 
   6  -1   3       27.58       27.54      1.70 o 
  -6   0   3        0.43        1.24      0.34 o 
  -5   0   3       93.49       86.15      2.92 o 
  -4   0   3       23.84       17.80      1.67 o 
  -3   0   3       15.29       38.74      1.52 o 
  -2   0   3       19.95       19.71      0.48 o 
  -1   0   3        0.04        0.04      0.02 o 
   0   0   3       23.13       22.96      0.32 o 
   1   0   3       69.93       73.39      1.01 o 
   2   0   3      126.70      123.12      1.85 o 
   3   0   3       15.93       15.60      0.34 o 
   4   0   3       13.61       13.75      0.62 o 
   5   0   3        0.79        0.45      0.13 o 
   6   0   3        6.99        7.19      0.54 o 
  -7   1   3        0.48        0.62      0.40 o 
  -6   1   3        5.12        4.60      0.42 o 
  -5   1   3       16.80       15.47      0.76 o 
  -4   1   3        0.10        0.06      0.12 o 
  -3   1   3      148.18      156.69      2.69 o 
  -2   1   3      254.99      277.50      4.60 o 
  -1   1   3       68.07       66.09      1.06 o 
   0   1   3      809.48      759.00     10.66 o 
   1   1   3       21.17       24.60      0.40 o 
   2   1   3        8.29        9.01      0.22 o 
   3   1   3       24.97       25.32      0.75 o 
   4   1   3       26.48       27.14      1.06 o 
   5   1   3       14.36       15.23      0.73 o 
   6   1   3        0.07        0.08      0.18 o 
  -7   2   3       15.46       14.03      0.84 o 
  -6   2   3        4.03        4.42      0.44 o 
  -5   2   3        0.33        0.26      0.23 o 
  -4   2   3       21.95       25.48      0.58 o 
  -3   2   3        0.13        0.83      0.08 o 
  -2   2   3       30.94       36.11      0.54 o 
  -1   2   3        5.61        4.51      0.12 o 
   0   2   3      170.20      158.29      2.08 o 
   1   2   3     1195.45     1201.51     19.24 o 
   2   2   3      136.61      126.47      2.92 o 
   3   2   3       98.13       95.05      2.02 o 
   4   2   3        1.77        1.71      0.23 o 
   5   2   3        0.22        0.20      0.16 o 
  -7   3   3        0.71        0.62      0.28 o 
  -6   3   3        2.14        1.81      0.31 o 
  -5   3   3       96.28       82.24      2.11 o 
  -4   3   3       68.11       64.37      1.09 o 
  -3   3   3        0.11        0.26      0.05 o 
  -2   3   3      122.15      141.23      1.86 o 
  -1   3   3      162.72      174.55      2.17 o 
   0   3   3      188.35      187.20      3.21 o 
   1   3   3        9.87        9.42      0.34 o 
   2   3   3      120.58      115.62      2.36 o 
   3   3   3       83.40      110.69      3.57 o 
   4   3   3       10.53        9.61      0.53 o 
   5   3   3        7.44        6.73      0.62 o 
  -7   4   3        7.67        9.22      1.36 o 
  -6   4   3        9.18        9.13      0.49 o 
  -5   4   3      113.63      100.81      2.08 o 
  -4   4   3       64.59       73.17      1.15 o 
  -3   4   3       51.94       54.59      0.75 o 
  -2   4   3       13.88       11.75      0.26 o 
  -1   4   3       98.15      108.27      1.71 o 
   0   4   3        0.02        0.02      0.08 o 
   1   4   3        4.81        5.56      0.30 o 
   2   4   3       50.08       50.68      2.03 o 
   3   4   3        0.01        0.08      0.12 o 
   4   4   3        4.40        3.56      0.34 o 
  -7   5   3        0.84        0.93      0.30 o 
  -6   5   3        1.27        1.24      0.14 o 
  -5   5   3       33.69       32.06      1.19 o 
  -4   5   3       12.80       13.76      0.30 o 
  -3   5   3        0.03        0.05      0.06 o 
  -2   5   3       31.88       28.77      0.74 o 
  -1   5   3       63.56       65.42      1.72 o 
   0   5   3       23.02       25.12      0.91 o 
   1   5   3       10.21       10.54      0.77 o 
   2   5   3        1.01        0.95      0.16 o 
   3   5   3        0.33        0.23      0.16 o 
   4   5   3        0.02        0.17      0.23 o 
  -6   6   3       12.69       14.04      0.60 o 
  -5   6   3        1.42        1.82      0.26 o 
  -4   6   3       60.89       62.98      1.25 o 
  -3   6   3       28.78       28.83      0.57 o 
  -2   6   3       29.50       26.91      1.03 o 
  -1   6   3        5.61        5.28      0.33 o 
   0   6   3       12.34       14.21      0.57 o 
   1   6   3        1.73        2.44      0.24 o 
   2   6   3       11.03       10.91      0.57 o 
   3   6   3       20.25       22.65      1.61 o 
  -6   7   3       27.20       30.38      1.04 o 
  -5   7   3       17.92       18.09      1.02 o 
  -4   7   3        0.97        1.42      0.16 o 
  -3   7   3      134.33      132.91      2.37 o 
  -2   7   3       53.99       52.57      1.99 o 
  -1   7   3        9.23        9.58      0.47 o 
   0   7   3        5.15        5.66      0.76 o 
   1   7   3        9.60        8.95      0.46 o 
   2   7   3        6.55        4.86      0.60 o 
  -5   8   3        8.78        9.71      0.90 o 
  -4   8   3       10.52       10.90      0.39 o 
  -3   8   3        0.34        0.46      0.15 o 
  -2   8   3        0.89        0.68      0.19 o 
  -1   8   3       40.63       42.72      1.67 o 
   0   8   3        5.97        5.89      0.41 o 
  -4   9   3        0.00        0.07      0.23 o 
  -3   9   3        0.03        1.15      0.32 o 
  -2   9   3       25.38       26.25      1.30 o 
   2  -9   4        1.14        1.04      0.26 o 
   3  -9   4       13.71       14.36      1.19 o 
  -1  -8   4        2.57        2.06      0.34 o 
   0  -8   4        2.71        3.37      0.29 o 
   1  -8   4        0.23        0.29      0.18 o 
   2  -8   4        1.86        2.46      0.53 o 
   3  -8   4       15.99       17.08      0.75 o 
   4  -8   4       11.00       10.92      0.58 o 
   5  -8   4       18.46       23.77      1.03 o 
  -2  -7   4        2.65        1.62      0.27 o 
  -1  -7   4        0.97        1.14      0.16 o 
   0  -7   4       41.69       41.96      1.81 o 
   1  -7   4        1.15        1.05      0.22 o 
   2  -7   4        7.95        8.03      0.47 o 
   3  -7   4        0.44        0.71      0.21 o 
   4  -7   4        0.95        0.48      0.18 o 
   5  -7   4        2.54        1.85      0.24 o 
   6  -7   4        0.69        0.50      0.29 o 
  -2  -6   4       21.61       17.82      0.71 o 
  -1  -6   4        8.97       10.25      0.38 o 
   0  -6   4      104.01       97.43      2.15 o 
   1  -6   4      118.49      108.38      2.38 o 
   2  -6   4        8.67        9.02      0.39 o 
   3  -6   4       57.91       47.83      1.18 o 
   4  -6   4       28.14       26.39      0.65 o 
   5  -6   4       10.98        9.57      0.43 o 
   6  -6   4        5.86        5.74      0.36 o 
  -2  -5   4       23.14       23.07      0.69 o 
  -1  -5   4       22.16       21.06      0.53 o 
   0  -5   4      214.04      203.55      4.19 o 
   1  -5   4       99.88       95.57      1.66 o 
   2  -5   4      263.60      262.54      4.64 o 
   3  -5   4       35.30       34.04      0.74 o 
   4  -5   4      111.53       93.23      1.76 o 
   5  -5   4        0.07       -0.08      0.15 o 
   6  -5   4        1.85        1.65      0.24 o 
  -4  -4   4        4.50        3.90      0.34 o 
  -3  -4   4        0.16        0.17      0.11 o 
  -2  -4   4       37.17       35.66      0.76 o 
  -1  -4   4        5.03        5.31      0.19 o 
   0  -4   4        8.10        8.77      0.26 o 
   1  -4   4      172.03      172.88      2.45 o 
   2  -4   4        4.28        3.78      0.15 o 
   3  -4   4       16.87       16.53      0.59 o 
   4  -4   4       20.50       21.70      0.71 o 
   5  -4   4        0.20        0.40      0.13 o 
   6  -4   4        2.45        3.76      0.26 o 
  -5  -3   4       21.19       22.49      1.19 o 
  -4  -3   4       24.33       26.39      1.24 o 
  -3  -3   4      119.54      118.99      3.13 o 
  -2  -3   4        7.33        7.79      0.20 o 
  -1  -3   4      123.46      136.79      2.13 o 
   0  -3   4        4.64        2.72      0.11 o 
   1  -3   4      170.10      167.89      2.16 o 
   2  -3   4       18.45       15.32      0.29 o 
   3  -3   4       39.29       37.56      0.60 o 
   4  -3   4        0.06        0.10      0.09 o 
   5  -3   4        0.05        0.01      0.09 o 
   6  -3   4       14.08       15.11      0.73 o 
  -5  -2   4        1.49        1.65      0.22 o 
  -4  -2   4       56.25       62.20      2.09 o 
  -3  -2   4        6.17        5.43      0.25 o 
  -2  -2   4      158.00      165.90      2.97 o 
  -1  -2   4        1.56        2.45      0.10 o 
   0  -2   4      209.26      217.82      3.01 o 
   1  -2   4       20.80       25.50      0.37 o 
   2  -2   4       64.98       62.75      0.88 o 
   3  -2   4       74.40       71.16      1.01 o 
   4  -2   4        0.01        0.03      0.06 o 
   5  -2   4       10.25       10.37      0.37 o 
   6  -2   4        6.55        7.10      0.86 o 
  -6  -1   4        5.35        6.21      0.46 o 
  -5  -1   4       41.35       46.09      2.26 o 
  -4  -1   4      129.58      130.20      4.19 o 
  -3  -1   4       37.55       34.82      1.10 o 
  -2  -1   4       10.61       10.93      0.38 o 
  -1  -1   4      382.77      433.68      6.67 o 
   0  -1   4       48.95       60.12      0.79 o 
   1  -1   4        8.56        9.28      0.19 o 
   2  -1   4      354.33      347.65      4.45 o 
   3  -1   4        0.50        0.74      0.08 o 
   4  -1   4      180.18      168.92      3.38 o 
   5  -1   4       36.44       35.68      1.08 o 
   6  -1   4        1.77        1.56      0.25 o 
  -6   0   4       27.59       27.69      1.19 o 
  -5   0   4       71.50       71.65      2.48 o 
  -4   0   4      147.75      150.00      4.82 o 
  -3   0   4       48.38       46.33      1.13 o 
  -2   0   4        0.38        0.33      0.06 o 
  -1   0   4      137.38      144.70      1.91 o 
   0   0   4       28.51       30.35      0.44 o 
   1   0   4        3.62        5.46      0.22 o 
   2   0   4      172.24      173.64      2.41 o 
   3   0   4        6.32        5.98      0.24 o 
   4   0   4        6.99        5.72      0.54 o 
   5   0   4        0.79        1.02      0.17 o 
   6   0   4       16.54       16.43      0.67 o 
  -6   1   4        8.55        9.04      0.82 o 
  -5   1   4        3.87        5.08      1.19 o 
  -4   1   4       36.68       30.30      1.18 o 
  -3   1   4       19.59       27.80      0.63 o 
  -2   1   4        0.25        0.19      0.04 o 
  -1   1   4      112.40      115.89      1.75 o 
   0   1   4        2.37        3.06      0.15 o 
   1   1   4       55.31       56.19      0.82 o 
   2   1   4        4.89        4.74      0.27 o 
   3   1   4        0.01        0.06      0.08 o 
   4   1   4        3.60        2.90      0.28 o 
   5   1   4        5.71        5.69      0.48 o 
  -6   2   4        0.89        1.20      0.37 o 
  -5   2   4       14.73       13.74      0.73 o 
  -4   2   4        2.42        3.28      0.25 o 
  -3   2   4        3.91        3.09      0.14 o 
  -2   2   4      153.47      159.06      2.63 o 
  -1   2   4      128.98      135.52      2.06 o 
   0   2   4      341.68      340.11      4.66 o 
   1   2   4      106.48       97.28      1.33 o 
   2   2   4       36.81       39.77      1.44 o 
   3   2   4       19.71       19.21      0.55 o 
   4   2   4        8.99       10.51      0.58 o 
   5   2   4        2.47        2.33      0.30 o 
  -7   3   4        0.74        0.40      0.26 o 
  -6   3   4       66.49       57.69      4.27 o 
  -5   3   4        0.07       -0.08      0.13 o 
  -4   3   4        0.78        1.14      0.11 o 
  -3   3   4       96.71      106.48      1.78 o 
  -2   3   4       33.00       37.64      0.60 o 
  -1   3   4      170.27      181.55      2.53 o 
   0   3   4       45.42       44.42      0.91 o 
   1   3   4        4.70        3.77      0.16 o 
   2   3   4      113.58      111.52      3.64 o 
   3   3   4       48.36       46.42      2.09 o 
   4   3   4        8.82        8.93      0.65 o 
   5   3   4        4.12        4.63      0.57 o 
  -7   4   4        2.67        2.65      0.42 o 
  -6   4   4        8.35        7.18      0.45 o 
  -5   4   4        8.92       12.51      0.61 o 
  -4   4   4       45.13       36.38      0.77 o 
  -3   4   4       21.18       20.09      0.38 o 
  -2   4   4        0.00        0.15      0.06 o 
  -1   4   4        0.79        1.03      0.13 o 
   0   4   4       30.60       33.22      0.81 o 
   1   4   4        4.60        3.36      0.36 o 
   2   4   4        0.04        0.10      0.14 o 
   3   4   4       36.62       35.76      1.37 o 
   4   4   4       28.90       27.76      1.72 o 
  -6   5   4        2.46        2.16      0.28 o 
  -5   5   4       11.04       10.01      0.39 o 
  -4   5   4       87.52       84.75      2.34 o 
  -3   5   4       15.93       17.63      0.41 o 
  -2   5   4       90.42       87.74      1.61 o 
  -1   5   4        0.01        0.08      0.10 o 
   0   5   4       40.57       40.87      1.21 o 
   1   5   4        3.07        3.31      0.27 o 
   2   5   4        0.00        0.06      0.14 o 
   3   5   4        7.31        5.88      0.57 o 
  -6   6   4        0.18        0.29      0.20 o 
  -5   6   4        3.09        3.61      0.40 o 
  -4   6   4       13.04       11.77      0.54 o 
  -3   6   4        2.21        1.86      0.15 o 
  -2   6   4       16.86       17.99      0.62 o 
  -1   6   4        3.79        3.61      0.32 o 
   0   6   4        0.00       -0.02      0.13 o 
   1   6   4       15.74       18.02      0.71 o 
   2   6   4        8.40        9.31      0.57 o 
  -6   7   4       11.72       13.11      0.60 o 
  -5   7   4       14.22       12.27      0.60 o 
  -4   7   4        0.45        0.14      0.18 o 
  -3   7   4        9.37        9.69      0.33 o 
  -2   7   4       18.72       20.44      0.65 o 
  -1   7   4        2.74        2.97      0.30 o 
   0   7   4        0.72        0.81      0.21 o 
   1   7   4        6.50        7.12      0.44 o 
  -5   8   4        5.99        6.93      0.57 o 
  -4   8   4        4.72        5.01      0.32 o 
  -3   8   4        1.71        2.01      0.23 o 
  -2   8   4       76.09       84.07      2.75 o 
  -1   8   4       33.41       34.00      2.54 o 
   0   8   4        5.48        6.28      0.44 o 
   0  -8   5        0.11        0.01      0.15 o 
   1  -8   5        1.98        1.87      0.26 o 
   2  -8   5       18.90       24.07      0.93 o 
   3  -8   5       20.51       22.48      0.93 o 
   4  -8   5       42.29       49.13      1.30 o 
  -1  -7   5        6.45        7.37      0.39 o 
   0  -7   5       14.59       15.75      0.64 o 
   1  -7   5        0.53        0.37      0.18 o 
   2  -7   5        0.43        0.40      0.20 o 
   3  -7   5       11.44       10.12      0.55 o 
   4  -7   5        5.89        5.34      0.36 o 
   5  -7   5        0.00       -0.15      0.16 o 
  -2  -6   5        0.93        0.57      0.23 o 
  -1  -6   5       18.94       16.26      0.57 o 
   0  -6   5        0.31        0.39      0.13 o 
   1  -6   5       15.29       15.69      0.64 o 
   2  -6   5        5.42        5.69      0.38 o 
   3  -6   5        1.08        1.23      0.21 o 
   4  -6   5        1.21        1.04      0.16 o 
   5  -6   5       13.83       13.03      0.52 o 
   6  -6   5        6.23        5.98      0.41 o 
  -3  -5   5        1.87        1.92      0.28 o 
  -2  -5   5        0.57        0.52      0.12 o 
  -1  -5   5      101.78      101.02      2.19 o 
   0  -5   5       55.18       58.14      1.37 o 
   1  -5   5      322.75      314.67      6.40 o 
   2  -5   5      234.38      231.21      4.63 o 
   3  -5   5       19.33       18.71      0.49 o 
   4  -5   5        1.03        0.53      0.16 o 
   5  -5   5       24.58       23.08      0.71 o 
   6  -5   5        1.23        0.96      0.23 o 
  -4  -4   5       10.80        9.33      0.62 o 
  -3  -4   5       40.27       39.98      3.08 o 
  -2  -4   5       14.19       13.82      0.48 o 
  -1  -4   5       29.82       29.32      0.76 o 
   0  -4   5       39.87       39.87      0.96 o 
   1  -4   5       74.89       70.40      1.59 o 
   2  -4   5       74.08       67.70      1.29 o 
   3  -4   5       34.79       34.60      0.76 o 
   4  -4   5        0.19        0.42      0.15 o 
   5  -4   5       44.46       39.00      1.03 o 
   6  -4   5       18.76       20.09      0.62 o 
  -5  -3   5        2.06        3.00      0.40 o 
  -4  -3   5       15.84       15.98      0.68 o 
  -3  -3   5       17.32       19.24      0.77 o 
  -2  -3   5        0.03        0.02      0.08 o 
  -1  -3   5        7.62        7.66      0.26 o 
   0  -3   5      105.51      105.13      1.69 o 
   1  -3   5        5.45        5.86      0.17 o 
   2  -3   5       90.89       91.35      1.34 o 
   3  -3   5       38.78       36.07      0.67 o 
   4  -3   5        1.05        1.11      0.15 o 
   5  -3   5        1.73        1.82      0.18 o 
   6  -3   5        0.02       -0.12      0.13 o 
  -5  -2   5        0.01        0.01      0.14 o 
  -4  -2   5       20.08       19.72      0.81 o 
  -3  -2   5       82.39       81.72      2.67 o 
  -2  -2   5       79.81       77.69      1.51 o 
  -1  -2   5       53.05       57.23      1.04 o 
   0  -2   5      320.10      354.29      4.69 o 
   1  -2   5        1.63        1.91      0.09 o 
   2  -2   5        5.03        4.41      0.14 o 
   3  -2   5        7.85        6.79      0.23 o 
   4  -2   5       12.05       11.85      0.34 o 
   5  -2   5        7.15        7.70      0.33 o 
   6  -2   5        0.78        0.74      0.23 o 
  -6  -1   5        8.99        7.40      0.73 o 
  -5  -1   5       35.63       34.24      1.61 o 
  -4  -1   5       30.04       31.35      2.85 o 
  -3  -1   5      112.93      110.42      3.60 o 
  -2  -1   5        0.29        0.15      0.07 o 
  -1  -1   5        4.81        8.40      0.23 o 
   0  -1   5       18.07       18.60      0.30 o 
   1  -1   5        0.24        0.12      0.05 o 
   2  -1   5       53.87       47.43      0.70 o 
   3  -1   5       48.25       48.31      0.93 o 
   4  -1   5        0.05        0.33      0.12 o 
   5  -1   5        2.28        2.14      0.29 o 
   6  -1   5        6.47        7.50      0.49 o 
  -6   0   5        4.10        4.09      0.42 o 
  -5   0   5       12.73       13.21      0.69 o 
  -4   0   5       32.44       31.99      1.26 o 
  -3   0   5      124.66      114.75      3.76 o 
  -2   0   5        2.54        3.60      0.18 o 
  -1   0   5       51.05       50.80      0.72 o 
   0   0   5      281.21      296.15      3.78 o 
   1   0   5      190.46      193.35      2.52 o 
   2   0   5       14.47       15.47      0.33 o 
   3   0   5       69.69       66.86      1.45 o 
   4   0   5        1.21        1.11      0.16 o 
   5   0   5       95.33       94.40      2.95 o 
  -6   1   5        6.81        7.77      0.58 o 
  -5   1   5       69.76       64.29      2.31 o 
  -4   1   5       28.99       26.79      1.13 o 
  -3   1   5      174.59      174.18      3.46 o 
  -2   1   5      135.71      123.75      2.72 o 
  -1   1   5       20.51       19.35      0.37 o 
   0   1   5        6.14        5.98      0.18 o 
   1   1   5        1.20        1.19      0.09 o 
   2   1   5        1.89        1.53      0.18 o 
   3   1   5       16.22       16.60      0.43 o 
   4   1   5        1.19        1.43      0.23 o 
   5   1   5        0.32        0.18      0.18 o 
  -6   2   5        0.12       -0.08      0.20 o 
  -5   2   5       29.60       28.06      2.09 o 
  -4   2   5        9.30        9.39      0.44 o 
  -3   2   5        8.01        9.22      0.29 o 
  -2   2   5       40.84       47.77      0.75 o 
  -1   2   5       48.76       44.82      0.83 o 
   0   2   5      308.75      316.95      4.36 o 
   1   2   5        0.16        0.06      0.06 o 
   2   2   5        0.46        0.38      0.11 o 
   3   2   5        1.07        1.45      0.48 o 
   4   2   5        2.54        3.27      0.35 o 
   5   2   5        4.26        4.10      0.41 o 
  -6   3   5        6.41        8.33      0.64 o 
  -5   3   5        0.22        0.37      0.20 o 
  -4   3   5        0.29        0.15      0.09 o 
  -3   3   5       30.20       32.28      0.68 o 
  -2   3   5        0.57        0.19      0.07 o 
  -1   3   5        0.80        1.17      0.11 o 
   0   3   5       27.47       27.99      0.67 o 
   1   3   5       70.41       72.39      1.84 o 
   2   3   5        0.02        0.10      0.14 o 
   3   3   5       27.22       27.81      4.41 o 
   4   3   5        0.22        0.23      0.22 o 
  -6   4   5        0.14        0.23      0.18 o 
  -5   4   5       94.69       83.08      2.66 o 
  -4   4   5       20.68       18.06      0.58 o 
  -3   4   5        1.63        1.45      0.14 o 
  -2   4   5       18.07       20.04      0.46 o 
  -1   4   5       41.64       47.56      0.93 o 
   0   4   5      107.24      111.64      3.45 o 
   1   4   5        2.12        2.26      0.31 o 
   2   4   5        3.53        3.79      0.35 o 
   3   4   5       21.60       19.49      0.90 o 
   4   4   5       16.55       14.64      1.02 o 
  -6   5   5        1.29        1.13      0.45 o 
  -5   5   5       36.94       34.62      1.07 o 
  -4   5   5        9.61       11.46      0.51 o 
  -3   5   5       36.83       33.46      0.99 o 
  -2   5   5        0.10       -0.05      0.09 o 
  -1   5   5        8.63        9.13      0.49 o 
   0   5   5        0.23        0.31      0.15 o 
   1   5   5        8.77        9.03      0.58 o 
   2   5   5        0.94        1.73      0.54 o 
   3   5   5        0.15        0.14      0.19 o 
  -6   6   5        2.05        2.84      0.28 o 
  -5   6   5       27.23       24.45      0.88 o 
  -4   6   5        6.00        6.43      0.40 o 
  -3   6   5        5.67        4.99      0.27 o 
  -2   6   5        1.42        1.17      0.15 o 
  -1   6   5       19.42       17.85      0.86 o 
   0   6   5       10.83       10.92      0.54 o 
   1   6   5        9.12        9.14      0.61 o 
   2   6   5        0.00       -0.06      0.18 o 
  -5   7   5        0.14       -0.08      0.20 o 
  -4   7   5        0.06        0.40      0.31 o 
  -3   7   5        0.26        0.43      0.15 o 
  -2   7   5        8.41        8.70      0.79 o 
  -1   7   5        2.04        2.70      0.31 o 
   0   7   5        0.00       -0.11      0.16 o 
   1   7   5        0.29        0.86      0.34 o 
  -4   8   5        3.62        3.33      0.31 o 
  -3   8   5        8.35       10.14      1.64 o 
  -2   8   5        4.24        3.51      0.36 o 
  -1   8   5        9.45       10.58      0.82 o 
   1  -8   6        4.43        6.43      0.54 o 
   2  -8   6        6.36        7.46      0.51 o 
   3  -8   6        1.15        0.22      0.24 o 
  -1  -7   6        5.26        7.43      1.36 o 
   0  -7   6       13.92       15.45      0.78 o 
   1  -7   6        1.26        1.86      0.27 o 
   2  -7   6        0.57        0.68      0.23 o 
   3  -7   6       27.19       33.28      1.96 o 
   4  -7   6       27.52       32.28      1.03 o 
  -2  -6   6        0.90        1.69      0.22 o 
  -1  -6   6        1.12        1.63      0.21 o 
   0  -6   6       11.79       11.01      0.51 o 
   1  -6   6       14.91       16.26      0.69 o 
   2  -6   6       24.63       25.46      0.94 o 
   3  -6   6        0.06        0.07      0.15 o 
   4  -6   6        0.56        0.40      0.16 o 
   5  -6   6        2.75        2.55      0.29 o 
  -3  -5   6        0.80        0.57      0.23 o 
  -2  -5   6        1.53        2.18      0.59 o 
  -1  -5   6       27.52       25.93      0.83 o 
   0  -5   6       63.51       60.27      1.45 o 
   1  -5   6       66.04       63.66      1.81 o 
   2  -5   6        0.28        0.26      0.16 o 
   3  -5   6        0.53        0.43      0.12 o 
   4  -5   6       10.15        9.86      0.41 o 
   5  -5   6        7.03        6.22      0.37 o 
  -4  -4   6        1.35        0.79      0.28 o 
  -3  -4   6        6.42        5.64      0.36 o 
  -2  -4   6        6.09        6.39      0.40 o 
  -1  -4   6        0.53        0.41      0.13 o 
   0  -4   6       66.98       65.25      1.48 o 
   1  -4   6      164.58      161.63      4.00 o 
   2  -4   6      348.97      342.83      5.86 o 
   3  -4   6       54.90       51.25      1.05 o 
   4  -4   6       18.85       16.45      0.55 o 
   5  -4   6        0.28        0.20      0.16 o 
  -4  -3   6       12.78       12.89      1.22 o 
  -3  -3   6        3.34        3.44      0.40 o 
  -2  -3   6       72.55       58.10      2.35 o 
  -1  -3   6       12.18       10.56      0.53 o 
   0  -3   6        0.06        0.55      0.15 o 
   1  -3   6       76.45       75.15      1.63 o 
   2  -3   6       64.45       64.73      1.24 o 
   3  -3   6       37.13       37.27      0.81 o 
   4  -3   6        0.60        1.03      0.50 o 
   5  -3   6        0.23        0.23      0.15 o 
   6  -3   6        1.72        1.25      0.31 o 
  -5  -2   6        6.44        6.42      0.79 o 
  -4  -2   6       16.18       18.26      0.81 o 
  -3  -2   6       99.58       98.00      3.23 o 
  -2  -2   6       15.97       17.24      0.77 o 
  -1  -2   6       58.73       57.13      1.28 o 
   0  -2   6        0.01        0.04      0.08 o 
   1  -2   6      112.84      107.89      1.76 o 
   2  -2   6        7.54        7.02      0.24 o 
   3  -2   6        6.26        6.69      0.35 o 
   4  -2   6       11.50       12.16      0.36 o 
   5  -2   6        0.15        0.26      0.12 o 
  -5  -1   6        0.10        0.19      0.18 o 
  -4  -1   6       29.71       30.64      1.47 o 
  -3  -1   6       14.93       13.67      0.68 o 
  -2  -1   6       24.92       24.26      0.99 o 
  -1  -1   6        0.53        0.63      0.09 o 
   0  -1   6       64.55       69.46      1.03 o 
   1  -1   6       26.20       28.90      0.43 o 
   2  -1   6       10.89       10.34      0.25 o 
   3  -1   6        0.06        0.11      0.08 o 
   4  -1   6        1.10        1.39      0.13 o 
   5  -1   6        0.02       -0.07      0.10 o 
  -5   0   6        3.55        3.38      0.38 o 
  -4   0   6      113.00      112.30      3.76 o 
  -3   0   6       57.87       58.47      2.54 o 
  -2   0   6       14.72       15.57      0.46 o 
  -1   0   6       13.24       15.63      0.27 o 
   0   0   6        2.19        4.20      0.13 o 
   1   0   6       10.19        9.67      0.22 o 
   2   0   6       50.51       48.40      0.85 o 
   3   0   6       15.34       14.18      0.36 o 
   4   0   6       51.00       51.22      1.17 o 
   5   0   6        7.54        8.76      0.46 o 
  -6   1   6        3.57        2.65      0.38 o 
  -5   1   6       23.14       23.48      1.11 o 
  -4   1   6       55.38       54.42      2.01 o 
  -3   1   6       90.32       82.53      2.32 o 
  -2   1   6       87.77       85.08      1.54 o 
  -1   1   6       30.50       33.08      0.58 o 
   0   1   6        3.84        4.25      0.15 o 
   1   1   6       35.27       37.98      0.67 o 
   2   1   6      101.18      102.70      1.68 o 
   3   1   6        3.38        3.80      0.25 o 
   4   1   6        1.87        1.25      0.26 o 
   5   1   6        0.46        0.59      0.17 o 
  -6   2   6       16.41       17.65      3.05 o 
  -5   2   6        0.11        0.11      0.18 o 
  -4   2   6       41.51       37.94      1.52 o 
  -3   2   6        3.50        3.62      0.16 o 
  -2   2   6       98.23       98.68      1.77 o 
  -1   2   6        4.98        5.04      0.20 o 
   0   2   6       23.43       20.40      0.45 o 
   1   2   6        2.25        2.36      0.14 o 
   2   2   6        2.77        2.85      0.23 o 
   3   2   6        1.47        2.04      0.28 o 
   4   2   6        2.99        2.54      0.32 o 
  -6   3   6        0.87        2.03      0.38 o 
  -5   3   6        1.63        1.93      0.32 o 
  -4   3   6        0.99        0.71      0.14 o 
  -3   3   6       13.78       15.03      0.51 o 
  -2   3   6       12.81       13.18      0.31 o 
  -1   3   6        7.01        7.57      0.45 o 
   0   3   6       71.68       90.34      3.96 o 
   1   3   6       82.77       88.46      3.82 o 
   2   3   6        0.45        0.64      0.23 o 
   3   3   6        1.30        2.15      0.48 o 
   4   3   6        1.53        2.36      0.76 o 
  -6   4   6       14.18       12.18      0.63 o 
  -5   4   6        2.62        3.52      0.35 o 
  -4   4   6        0.07        0.12      0.12 o 
  -3   4   6       12.77       13.06      1.10 o 
  -2   4   6        4.38        4.59      0.39 o 
  -1   4   6       11.09       11.15      0.68 o 
   0   4   6        5.21        5.15      0.43 o 
   1   4   6        2.29        2.19      0.29 o 
   2   4   6        4.26        4.35      0.41 o 
   3   4   6        2.83        3.56      0.65 o 
  -6   5   6        1.34        0.90      0.40 o 
  -5   5   6        8.62        9.34      0.46 o 
  -4   5   6       53.14       44.36      1.32 o 
  -3   5   6        9.54        7.89      0.44 o 
  -2   5   6        1.85        1.54      0.17 o 
  -1   5   6        0.26        0.23      0.12 o 
   0   5   6       14.98       16.40      0.85 o 
   1   5   6       18.22       18.20      1.98 o 
   2   5   6        0.08        0.07      0.22 o 
  -5   6   6        0.29        0.12      0.23 o 
  -4   6   6       26.20       22.79      0.82 o 
  -3   6   6        0.12        0.62      0.28 o 
  -2   6   6       28.31       28.36      1.22 o 
  -1   6   6        0.87        0.68      0.18 o 
   0   6   6        8.26        9.58      0.67 o 
   1   6   6        0.56        0.86      0.27 o 
  -4   7   6       15.85       14.52      0.85 o 
  -3   7   6        0.11        0.12      0.19 o 
  -2   7   6        0.52        0.86      0.26 o 
  -1   7   6        0.07       -0.05      0.19 o 
   0   7   6        0.58        0.18      0.26 o 
   0  -7   7        3.48        4.47      0.38 o 
   1  -7   7        1.53        1.15      0.25 o 
   2  -7   7        9.47       12.24      0.65 o 
   3  -7   7       29.41       37.88      1.33 o 
  -1  -6   7        0.62        0.66      0.28 o 
   0  -6   7        1.29        1.70      0.25 o 
   1  -6   7        4.94        5.74      0.41 o 
   2  -6   7        2.47        3.06      0.34 o 
   3  -6   7        9.24        9.86      0.64 o 
   4  -6   7       13.23       16.63      0.74 o 
  -2  -5   7        5.53        3.90      0.34 o 
  -1  -5   7        0.33        0.11      0.18 o 
   0  -5   7        0.00        0.00      0.15 o 
   1  -5   7        0.00       -0.06      0.15 o 
   2  -5   7        4.13        5.08      0.33 o 
   3  -5   7       14.39       13.60      0.42 o 
   4  -5   7        0.01       -0.24      0.15 o 
   5  -5   7        3.25        3.64      0.30 o 
  -3  -4   7        8.09        7.75      0.48 o 
  -2  -4   7        0.13        0.15      0.17 o 
  -1  -4   7        2.56        2.68      0.32 o 
   0  -4   7        8.99        8.23      0.42 o 
   1  -4   7      146.42      145.04      3.67 o 
   2  -4   7      115.60      115.27      2.11 o 
   3  -4   7        0.00       -0.20      0.11 o 
   4  -4   7        6.09        6.46      0.36 o 
   5  -4   7       10.58        9.97      0.49 o 
  -4  -3   7        8.26        9.22      0.99 o 
  -3  -3   7       17.68       15.55      0.76 o 
  -2  -3   7       28.90       25.63      1.07 o 
  -1  -3   7        8.37        9.61      0.93 o 
   0  -3   7        0.26        0.23      0.14 o 
   1  -3   7        7.06        7.16      0.33 o 
   2  -3   7      141.04      135.75      2.45 o 
   3  -3   7      104.63      100.16      2.20 o 
   4  -3   7        0.50        0.37      0.16 o 
   5  -3   7        7.24        6.27      0.36 o 
  -4  -2   7        1.41        1.25      0.26 o 
  -3  -2   7       36.90       37.81      1.46 o 
  -2  -2   7        0.80        0.31      0.18 o 
  -1  -2   7       26.83       19.64      0.67 o 
   0  -2   7        1.21        1.72      0.18 o 
   1  -2   7        1.55        1.21      0.13 o 
   2  -2   7       49.26       47.62      0.96 o 
   3  -2   7       77.59       74.05      1.74 o 
   4  -2   7       21.78       21.95      0.65 o 
   5  -2   7        0.04       -0.05      0.15 o 
  -5  -1   7        3.32        4.17      0.54 o 
  -4  -1   7        0.54        0.42      0.20 o 
  -3  -1   7       35.08       36.05      1.42 o 
  -2  -1   7       64.42       67.32      2.40 o 
  -1  -1   7       19.10       21.83      0.60 o 
   0  -1   7      116.86      114.32      2.23 o 
   1  -1   7        7.62        7.56      0.23 o 
   2  -1   7       24.99       25.16      0.90 o 
   3  -1   7        4.57        4.76      0.26 o 
   4  -1   7        0.26        0.19      0.09 o 
   5  -1   7        0.15        0.28      0.11 o 
  -5   0   7        0.25        0.49      0.22 o 
  -4   0   7        7.11        7.15      0.54 o 
  -3   0   7       59.12       60.92      2.21 o 
  -2   0   7       14.10       13.72      0.55 o 
  -1   0   7        6.46        6.14      0.33 o 
   0   0   7        4.76        4.84      0.19 o 
   1   0   7        0.94        1.41      0.11 o 
   2   0   7       11.03       10.50      0.37 o 
   3   0   7        8.25        7.59      0.27 o 
   4   0   7        4.81        5.36      0.28 o 
  -5   1   7        4.30        4.01      0.42 o 
  -4   1   7        0.04        0.15      0.18 o 
  -3   1   7      114.00      108.76      3.71 o 
  -2   1   7       14.00       14.23      0.40 o 
  -1   1   7        0.51        0.62      0.09 o 
   0   1   7       18.37       20.14      0.42 o 
   1   1   7       35.39       34.51      0.78 o 
   2   1   7        4.73        4.60      0.42 o 
   3   1   7       12.29       12.64      0.51 o 
   4   1   7        0.51        0.34      0.16 o 
  -5   2   7        7.25        6.38      0.54 o 
  -4   2   7        6.16        7.14      0.56 o 
  -3   2   7       80.07       81.26      1.71 o 
  -2   2   7      122.64      114.50      1.88 o 
  -1   2   7       97.70       99.13      2.05 o 
   0   2   7        4.48        4.48      0.21 o 
   1   2   7        0.08       -0.04      0.10 o 
   2   2   7        3.78        3.51      0.27 o 
   3   2   7       18.84       20.36      1.22 o 
   4   2   7        0.00        0.15      0.22 o 
  -5   3   7       38.89       43.42      1.83 o 
  -4   3   7        0.06       -0.03      0.15 o 
  -3   3   7        2.63        2.17      0.17 o 
  -2   3   7       11.81       10.42      0.46 o 
  -1   3   7       75.54       76.93      1.97 o 
   0   3   7       14.36       12.95      0.68 o 
   1   3   7        3.54        3.19      0.21 o 
   2   3   7        0.00       -0.15      0.15 o 
   3   3   7        1.07        1.22      0.27 o 
  -5   4   7        0.84        0.56      0.22 o 
  -4   4   7        0.58        0.42      0.23 o 
  -3   4   7        5.87        5.97      0.35 o 
  -2   4   7        8.52        7.98      0.42 o 
  -1   4   7        1.01        1.30      0.17 o 
   0   4   7        0.08        0.11      0.11 o 
   1   4   7       16.66       17.29      0.65 o 
   2   4   7        6.81        7.60      0.56 o 
  -5   5   7       24.09       23.22      2.77 o 
  -4   5   7        1.26        0.83      0.22 o 
  -3   5   7        0.54        0.09      0.18 o 
  -2   5   7        2.45        2.54      0.28 o 
  -1   5   7        0.22        0.16      0.12 o 
   0   5   7       13.08       11.02      0.56 o 
   1   5   7        0.21        0.06      0.19 o 
   2   5   7        0.08        0.44      0.26 o 
  -4   6   7        6.25        6.56      1.27 o 
  -3   6   7       24.69       20.14      0.78 o 
  -2   6   7        0.81        0.90      0.22 o 
  -1   6   7        0.31        0.27      0.19 o 
   0   6   7        0.79        0.81      0.28 o 
  -3   7   7        2.44        1.94      0.28 o 
  -2   7   7        0.79        1.41      0.40 o 
  -1   7   7        7.73        8.98      1.44 o 
   0  -6   8       30.85       36.25      2.54 o 
   1  -6   8        6.68        8.21      0.56 o 
   2  -6   8        0.08        0.16      0.21 o 
   3  -6   8       17.80       20.59      0.88 o 
  -2  -5   8        0.11        0.00      0.28 o 
  -1  -5   8        0.22        0.03      0.18 o 
   0  -5   8        0.13        0.22      0.22 o 
   1  -5   8        0.13        0.20      0.18 o 
   2  -5   8        2.10        2.52      0.28 o 
   3  -5   8        0.18       -0.06      0.24 o 
   4  -5   8        2.35        2.81      0.31 o 
  -2  -4   8        0.66        0.32      0.19 o 
  -1  -4   8       54.60       55.10      3.16 o 
   0  -4   8        2.72        2.16      0.27 o 
   1  -4   8       27.28       29.04      1.00 o 
   2  -4   8        6.55        6.50      0.38 o 
   3  -4   8        4.43        4.51      0.29 o 
   4  -4   8        0.01       -0.19      0.15 o 
  -3  -3   8        0.27        0.01      0.18 o 
  -2  -3   8        0.01        0.01      0.18 o 
  -1  -3   8        0.74        0.59      0.24 o 
   0  -3   8        0.00       -0.11      0.20 o 
   1  -3   8        4.45        3.85      0.28 o 
   2  -3   8      137.95      142.97      3.40 o 
   3  -3   8       21.69       21.90      0.81 o 
   4  -3   8        0.00       -0.16      0.16 o 
  -4  -2   8       16.12       17.23      0.89 o 
  -3  -2   8        3.40        3.39      0.73 o 
  -2  -2   8       36.44       32.79      1.37 o 
  -1  -2   8       39.40       36.00      1.49 o 
   0  -2   8        1.81        1.44      0.18 o 
   1  -2   8        4.22        4.37      0.22 o 
   2  -2   8        4.83        4.66      0.28 o 
   3  -2   8       66.26       60.50      1.63 o 
   4  -2   8       15.00       14.56      0.53 o 
  -4  -1   8       25.72       29.82      2.88 o 
  -3  -1   8       25.54       27.25      1.21 o 
  -2  -1   8       27.06       28.25      2.09 o 
  -1  -1   8       18.89       15.85      0.61 o 
   0  -1   8        5.96        5.45      0.23 o 
   1  -1   8        9.60        9.51      0.32 o 
   2  -1   8        1.23        1.31      0.24 o 
   3  -1   8        8.14        8.29      0.30 o 
   4  -1   8       31.62       31.74      0.72 o 
  -4   0   8        4.28        5.11      0.50 o 
  -3   0   8        0.30        0.62      0.22 o 
  -2   0   8        9.29        9.23      0.46 o 
  -1   0   8        3.24        3.74      0.20 o 
   0   0   8       12.40       14.54      0.54 o 
   1   0   8       14.21       14.45      0.50 o 
   2   0   8       14.31       12.20      0.43 o 
   3   0   8        6.44        6.15      0.40 o 
   4   0   8        0.13        0.03      0.16 o 
  -5   1   8        3.27        3.45      0.85 o 
  -4   1   8        4.96        4.55      0.48 o 
  -3   1   8       16.29       17.33      0.92 o 
  -2   1   8        9.52        9.91      0.36 o 
  -1   1   8        3.05        2.96      0.22 o 
   0   1   8        7.42        7.32      0.41 o 
   1   1   8        1.23        1.17      0.16 o 
   2   1   8        4.79        4.85      0.41 o 
   3   1   8        6.09        6.52      0.58 o 
  -5   2   8       11.59       12.50      1.47 o 
  -4   2   8        0.04       -0.03      0.20 o 
  -3   2   8        1.43        1.17      0.22 o 
  -2   2   8       78.67       77.90      3.29 o 
  -1   2   8        0.16        0.26      0.15 o 
   0   2   8        0.00       -0.10      0.15 o 
   1   2   8        2.68        2.79      0.21 o 
   2   2   8       27.51       28.72      2.54 o 
   3   2   8        1.59        1.66      0.24 o 
  -5   3   8        6.15        8.53      0.90 o 
  -4   3   8        2.71        2.34      0.38 o 
  -3   3   8        3.24        2.76      0.24 o 
  -2   3   8       50.86       49.31      1.40 o 
  -1   3   8       31.32       35.20      1.08 o 
   0   3   8       63.45       64.08      1.76 o 
   1   3   8        0.04       -0.13      0.11 o 
   2   3   8        0.61        0.55      0.18 o 
  -5   4   8        0.16        0.45      0.40 o 
  -4   4   8       11.82       12.31      0.54 o 
  -3   4   8        0.01        0.11      0.15 o 
  -2   4   8        0.23       -0.01      0.18 o 
  -1   4   8        1.30        1.18      0.28 o 
   0   4   8       41.14       46.41      2.11 o 
   1   4   8        5.23        4.85      0.90 o 
   2   4   8        0.52        0.56      0.26 o 
  -4   5   8        0.04       -0.13      0.15 o 
  -3   5   8        4.54        4.27      0.34 o 
  -2   5   8        2.14        2.09      0.28 o 
  -1   5   8        0.52        0.45      0.20 o 
   0   5   8        4.27        4.72      0.47 o 
   1   5   8        0.08        0.26      0.23 o 
  -3   6   8        1.63        1.38      0.37 o 
  -2   6   8        0.67        0.45      0.22 o 
  -1   6   8        0.36        0.06      0.28 o 
   0  -5   9        6.45        9.03      0.68 o 
   1  -5   9       27.05       30.23      1.69 o 
   2  -5   9        9.30       11.44      0.53 o 
  -1  -4   9        3.40        3.33      0.40 o 
   0  -4   9        1.54        1.47      0.34 o 
   1  -4   9        9.34       11.13      0.58 o 
   2  -4   9        0.26        0.01      0.18 o 
   3  -4   9        2.27        2.22      0.29 o 
  -2  -3   9        1.08        0.62      0.28 o 
  -1  -3   9        0.76        1.24      0.30 o 
   0  -3   9       39.90       41.97      4.21 o 
   1  -3   9        8.24        7.93      0.41 o 
   2  -3   9       43.69       43.93      1.97 o 
   3  -3   9        2.37        2.73      0.25 o 
  -3  -2   9        0.13       -0.05      0.18 o 
  -2  -2   9        4.13        3.53      0.51 o 
  -1  -2   9        0.42        1.08      0.28 o 
   0  -2   9        0.12       -0.13      0.16 o 
   1  -2   9        8.09        8.55      0.42 o 
   2  -2   9       12.42       10.45      0.64 o 
   3  -2   9       48.77       45.08      1.43 o 
  -3  -1   9       37.57       39.36      2.94 o 
  -2  -1   9        0.31       -0.02      0.22 o 
  -1  -1   9       13.95       11.95      0.66 o 
   0  -1   9       13.21       12.66      0.40 o 
   1  -1   9        6.27        5.76      0.29 o 
   2  -1   9        5.29        5.42      0.42 o 
   3  -1   9       12.30       11.96      0.39 o 
  -4   0   9        2.52        3.79      0.54 o 
  -3   0   9       30.85       35.58      2.37 o 
  -2   0   9       13.34       15.23      0.87 o 
  -1   0   9       12.02       11.63      0.42 o 
   0   0   9       27.99       26.61      0.78 o 
   1   0   9       12.45       12.94      0.45 o 
   2   0   9        4.00        3.33      0.27 o 
   3   0   9        0.84        0.97      0.18 o 
  -4   1   9        0.76        0.51      0.26 o 
  -3   1   9       13.80       15.49      2.06 o 
  -2   1   9        0.01        0.07      0.17 o 
  -1   1   9        1.32        1.27      0.20 o 
   0   1   9        0.27        0.23      0.15 o 
   1   1   9        0.62        0.75      0.15 o 
   2   1   9        0.59        0.36      0.14 o 
   3   1   9        6.82        6.54      0.42 o 
  -4   2   9       14.88       17.28      1.55 o 
  -3   2   9        6.54        5.87      0.78 o 
  -2   2   9        5.71        5.92      0.32 o 
  -1   2   9        0.08       -0.07      0.17 o 
   0   2   9        0.06       -0.19      0.15 o 
   1   2   9        0.28        0.34      0.13 o 
   2   2   9        0.30        0.53      0.18 o 
  -4   3   9        5.02        6.50      0.68 o 
  -3   3   9        4.59        5.01      0.73 o 
  -2   3   9        6.49        6.57      0.41 o 
  -1   3   9       65.52       61.10      1.72 o 
   0   3   9        0.11        2.20      0.40 o 
   1   3   9        0.04       -0.06      0.23 o 
  -3   4   9        0.04        0.08      0.15 o 
  -2   4   9        5.94        5.60      0.35 o 
  -1   4   9       26.04       23.76      1.10 o 
   0   4   9        2.43        4.05      0.32 o 
  -2   5   9        0.03       -0.18      0.19 o 
  -1   5   9        2.71        2.29      0.28 o 
  -1  -3  10        1.25        0.95      0.30 o 
   0  -3  10        3.16        2.83      0.44 o 
   1  -3  10       15.83       15.33      1.41 o 
   2  -3  10       16.38       16.72      0.93 o 
  -2  -2  10        0.55        0.93      0.37 o 
  -1  -2  10        2.99        2.41      0.45 o 
   0  -2  10        0.00       -0.05      0.18 o 
   1  -2  10        5.27        5.71      0.62 o 
   2  -2  10        8.74        8.57      0.42 o 
  -2  -1  10        2.28        2.28      0.76 o 
  -1  -1  10        9.05        9.14      1.27 o 
   0  -1  10        2.46        1.98      0.45 o 
   1  -1  10        0.75        1.08      0.37 o 
   2  -1  10        4.53        4.69      0.55 o 
  -3   0  10        1.87        1.46      0.36 o 
  -2   0  10       25.33       27.25      1.56 o 
  -1   0  10        2.11        1.73      0.35 o 
   0   0  10        3.90        3.43      0.28 o 
   1   0  10        0.98        0.98      0.15 o 
   2   0  10        1.54        1.88      0.22 o 
  -3   1  10        6.81        9.17      1.13 o 
  -2   1  10       13.29       15.26      1.02 o 
  -1   1  10        0.03        0.08      0.11 o 
   0   1  10        4.12        3.69      0.31 o 
   1   1  10        4.18        3.90      0.32 o 
  -3   2  10        0.08        0.11      0.34 o 
  -2   2  10        2.38        2.63      0.40 o 
  -1   2  10        0.01        0.08      0.15 o 
   0   2  10        2.59        2.39      0.27 o 
   1   2  10        0.01        0.24      0.19 o 
  -2   3  10        5.51        5.48      0.45 o 
  -1   3  10        0.27        0.06      0.19 o 
                                                 
